# Supplementary material for: Mental Health Risk Factors and Coping Strategies among Students in Asia Pacific during COVID-19 Pandemic—A Scoping Review
Source: Int J Environ Res Public Health. 2022 Jul 22;19(15):8894. doi: 10.3390/ijerph19158894 (PMC9329973; doi:10.3390/ijerph19158894)
Supplement: Supplementary file 1 [file ijerph-19-08894-s001.zip]

Archive with 1 entries (1 files):
- ijerph-1775290-supplementary.pdf
